# Supplementary material for: Dental Manifestations in Children Affected by Hypophosphatemic Rickets: A Systematic Review and Meta-Analysis
Source: Children (Basel). 2025 Jan 27;12(2):144. doi: 10.3390/children12020144 (PMC11854695; doi:10.3390/children12020144)
Supplement: Supplementary file 1 [file children-12-00144-s001.zip]

Archive with 8 entries (8 files):
- Table S5.pdf
- Figure S1.pdf
- Figure S2.pdf
- Figure S3 (a-e).pdf
- Table S1.pdf
- Table S2.pdf
- Table S3.pdf
- Table S4.pdf
